# Supplementary material for: Positive Impact of Vaccinal Status Among Notified Measles Cases in Romania in 2020–2024
Source: Epidemiologia (Basel). 2025 Oct 11;6(4):63. doi: 10.3390/epidemiologia6040063 (PMC12550983; doi:10.3390/epidemiologia6040063)
Supplement: Supplementary file 1 [file epidemiologia-06-00063-s001.zip]

Archive with 1 entries (1 files):
- epidemiologia-3840223-supplementary.pdf
